# Supplementary material for: Seasonal Patterns of Zoonotic Cutaneous Leishmaniasis Caused by L. major and Transmitted by Phlebotomus papatasi in the North Africa Region, a Systematic Review and a Meta-Analysis
Source: Microorganisms. 2022 Dec 2;10(12):2391. doi: 10.3390/microorganisms10122391 (PMC9782821; doi:10.3390/microorganisms10122391)
Supplement: Supplementary file 1 [file microorganisms-10-02391-s001.zip]

Archive with 1 entries (1 files):
- microorganisms-2076421-supplementary.pdf
